# Supplementary material for: RNA G-quadruplex is resolved by repetitive and ATP-dependent mechanism of DHX36
Source: Nat Commun. 2019 Apr 23;10:1855. doi: 10.1038/s41467-019-09802-w (PMC6478676; doi:10.1038/s41467-019-09802-w)
Supplement: Supplementary file 3 — Source Data [file 41467_2019_9802_MOESM3_ESM.xlsx]

## Sheet: Figure 1E
Figure 1E source data set
	Data set one			Data set two			Data set three
	Time in Min	Protein bound on GQ from Histogram data	Protein induced FRET fluctuations in presence of ATP	Time in Min	Protein bound on GQ from Histogram data	Protein induced FRET fluctuations in presence of ATP	Time in Min	protein bound on GQ from Histogram data	Protein induced FRET fluctuations in presence of ATP		Average of Protein bound on GQ from Histogram data	Average of Protein induced FRET fluctuations in presence of ATP	error	error
	0	1	1	0	1	1	0	1	1	0	1	1
	1	0.73	0.823	1	0.68	0.754	1	0.65	0.743	1	0.686667	0.773333	0.0404145	0.0433628
	2	0.63	0.65	2	0.672	0.592593	2	0.621	0.543	2	0.641	0.595198	0.0272213	0.0535475
	3	0.551	0.531	3	0.63	0.431	3	0.57	0.44	3	0.583667	0.467333	0.0412351	0.0553203
	4	0.615	0.43	4	0.552	0.45	4	0.543	0.495	4	0.57	0.458333	0.0392301	0.0332916
	5	0.54	0.412	5	0.593	0.362	5	0.535	0.388889	5	0.556	0.38763	0.0321403	0.0250238
	6	0.43	0.375	6	0.486	0.334	6	0.542	0.358	6	0.486	0.355667	0.056	0.0205994
	7	0.544	0.343	7	0.472	0.316	7	0.444	0.339	7	0.486667	0.332667	0.0515881	0.0145717
	8	0.449	0.313	8	0.43	0.281	8	0.51	0.282	8	0.463	0.292	0.0417971	0.0181934
	9	0.301	0.275	9	0.326	0.233	9	0.391	0.252	9	0.339333	0.253333	0.0464579	0.0210317
	10	0.252	0.204	10	0.231	0.146	10	0.28	0.143	10	0.254333	0.164333	0.0245832	0.0343851
	11	0.182	0.112	11	0.11	0.072	11	0.132	0.0925926	11	0.141333	0.0921975	0.0368963	0.0200029

## Sheet: Figure 2D
Figure 2D source data set
	50 uM ATP	Dwell times	100 uM ATP	Dwell times	250 uM ATP	Dwell times	500 uM ATP	Dwell times	1 mM ATP	Dwell times	2 mM ATP	Dwell times	3 mM ATP	Dwell times	4 mM ATP	Dwell times
		39.6		29.44		25.5		11.29		5.44		3.63		2.96		4.93
		88.61		60.08		6.22		10.5		11.29		3.19		5.26		4.02
		31.45		72.18		14.45		15.32		2.02		1.31		1.97		3.48
		32.96		77.42		39.3		22.98		4.8		7.55		5.26		2.19
	Average	86.49	Average	37.1	Average	17.74	Average	2.06	Average	9.71	Average	5.08	Average	5.59	Average	6.03
	37.6036	40.56	33.3506	23.29	26.4	32.26	14.4	30.28	7.24588	5.66	5.10225	9.88	5.25775	9.21	4.86637	2.01
		71.07		33.87		24.19		14.85		4.03		6.67		6.58		3.29
	STDEV	42.04	STDEV	23.39	STDEV	22.58	STDEV	15.98	STDEV	9.27	STDEV	6.53	STDEV	7.53	STDEV	5.11
	24.9458	24.8	21.6626	58.88	14.2203	23.39	10.889	1.07	4.89334	10.89	2.01253	8.41	2.48936	3.82	3.64242	5.24
	10.0995	37.8	10.0995	47.58	10.0995	20.56	10.0995	40.28	10.0995	2.32	10.0995	9.72	10.0995	9.54	10.0995	2.51
	Error	13.61	Error	93.95	Error	22.18	Error	10.26	Error	12.9	Error	4.21	Error	9.54	Error	5.08
	2.47	47.48	2.14491	70.56	1.40802	20.16	1.07817	36.98	0.484513	7.26	0.19927	4.79	0.246484	4.6	0.360653	9.1
		43.55		57.26		36.29		6.25		6.45		3.19		5.92		4.99
		84.38		62.5		17.34		13.59		11.09		5.08		7.56		9.39
		29.34		62.84		64.11		14.08		5.65		7.69		14.8		4.99
		26.01		44.02		25.81		8.34		4.03		7.98		5.59		5.28
		35.38		75.94		49.4		9.69		7.39		7.83		5.26		1.76
		31.75		67.54		26.61		15.23		5.54		5.52		7.23		4.11
		58.37		40.99		7.46		14.25		10.08		3.92		6.25		6.45
		49.29		18.48		21.37		18.29		9.41		4.06		8.88		9.68
		28.43		61.49		33.87		3.26		13.1		6.82		7.22		6.75
		59.88		52.42		16.94		28.25		9.91		7.55		6.82		4.11
		30.81		30.04		12.63		7.26		8.23		3.77		4.93		4.41
		41.4		10.16		56.56		10.28		7.29		6.1		7.05		6.75
		27.69		28.06		43.54		14.26		7.86		3.48		4.6		5.44
		16.25		14.52		6.35		4.25		3.02		4.94		4.32		8.71
		98.8		26.61		19.05		36.72		8.47		2.76		4.28		3.63
		64.11		28.63		9.07		9.33		4.64		4.06		4.31		5.81
		22.59		27.42		29.33		7.69		9.27		6.24		3.29		7.62
		57.29		29.84		19.96		8.25		5.65		4.21		5.92		12.34
		183.87		43.15		22.68		40.15		4.43		5.95		4.93		18.87
		82.66		27.02		28.13		11.82		4.23		3.34		6.25		1.81
		21.37		53.23		46.27		10.26		10.68		4.5		6.43		4.35
		32.66		31.85		25.81		15.25		8.9		4.35		5.25		5.08
		46.38		51.9		49.4		2.89		4.7		2.32		1.32		2.9
		42.34		28.63		26.61		15.23		6.22		4.79		6.45		1.81
		43.95		20.16		60.88		14.25		9.58		1.89		3.95		2.9
		14.2		11.94		21.37		18.29		6.45		10.16		3.29		3.27
		51.61		10.86		33.87		14.25		7.26		7.12		4.85		2.9
		55.51		4.95		16.94		12.28		5.85		8.42		2.96		2.54
		21.64		26.71		12.63		6.59		11.1		3.63		8.55		2.18
		16.46		2.18		56.56		10.22		7.46		6.68		5.06		4.72
		31.59		2.52		43.54		3.45		5.65		5.08		2.96		2.54
		37.4		8.15		6.35		29.33		11.49		2.61		3.62		1.95
		30.58		12.16		19.05		4.8		8.27		7.98		1.97		2.08
		38.31		7.06		9.07		41.53		10.89		6.24		6.91		2.92
		71.78		11.77		29.33		11.67		7.66		4.06		2.96		3.45
		53.23		8.23		19.96		9.24		3.83		4.35		5.26		4.6
		24.61		11.92		22.68		4.98		6.85		3.19		1.97		5.1
		70.46		5.21		28.13		38.22		9.07		6.89		5.26		2.95
		31.45		29.42		46.27		6.98		45.36		3.32		5.59		1.82
		45.4		32.33		8.56		10.45		10.28		2.64		1.06		2.89
		37.8		30.46		20.35		15.21		9.48		4.48		6.58		3.35
		13.61		18.25		10.23		11.98		3.46		6.83		8.89		2.75
		28.34		28.78		30.11		10.26		5.44		7.94		4.39		4.49
		26.27		29.46		28.11		14.46		12.7		3.25		9.48		2.65
		84.38		29.84		23.11		1.85		12.9		2.06		1.23		3.95
		29.34		52.05		25.25		2.48		6.85		1.89		4.6		6.8
		26.01		28.22		47.25		10.28		13.91		1.28		5.92		4.8
		35.38		53.24		34.11		19.82		6.85		4.32		7.56		5.86
		31.75		31.92		17.1		18.68		11.49		5.89		1.78		3.3
		58.67		60.22		12.8		47.25		6.05		6.46		5.59		5.72
		48.61		29.22		57.25		7.49		4.84		5.39		4.38		1.84
		28.43		20.16		43.6		43.23		6.65		4.91		6.98		2.56
		59.88		58.67		25.9		29.56		1.26		8.1		5.28		2.23
		30.81		80.35		53.55		9.76		9.48		6.25		8.65		2.9
		41.4		69.56		26.61		10.45		5.44		3.3		9.86		21.82
		27.69		37.35		38.22		2.46		2.02		7.82		6.43		5.82
		51.4		23.85		24.56		11.8		6.85		3.48		4.93		3.43
		98.8		41.88		48		10.32		5.65		6.36		8.88		2.54
		24.35		24.45		18.27		14.52		4.64		2.36		4.6		5.36
		19.4		22		22.18		8.9		1.21		5.28		2.08		6.89
		25.58		34.56		20.16		12.01		4.24		4.06		4.32		5.56
		40.24		40.26		14.45		4.8		4.44		3.98		5.25		7.75
		80.52		70.28		39.3		10.8		1.46		5.48		3.21		5.23
		51.62		73.29		17.74		13.2		7.46		8.26		4.25		1.45
		23.27		44.02		35.08		7.26		8.06		4.6		4.7		1.82
		65.89		68.23		25.22		15.28		8.57		2.38		6.2		3.4
		30.06		45.32		23.25		6.07		2.89		2.19		7.25		2.9
		90.55		16.25		40.22		9.88		5.48		4.08		4.8		2.54
		46.23		18.48		19.56		3.26		7.53		8.23		1.32		2.18
		18.23		61.49		28.08		14.52		8.89		4.23		6.34		2.8
		16.25		52.42		12.22		16.88		6.85		5.89		3.95		4.1
		39.25		30.04		8.25		7.22		4.43		6.83		3.29		2.54
		45.23		15.16		9.89		21.67		6.25		5.52		4.48		7.5
		19.23		29.06		34.22		8.48		2.02		3.92		7.68		1.36
		24.8		17.33		12.56		49.26		2.69		4.06		3.48		20.25
		19.88		3.22		39.23		1.86		4.2		6.82		1.67		17.89
		42.12		6.78		28.45		32.45		6.72		6.88		2.96		5.88
		50.33		4.58		54.67		30.45		9.68		3.77		13.23		4.23
		50.33		20.88		24.35		9.86		5.24		6.15		7.56		2.8
		25.22		9.23		39.18		15.48		6.85		4.22		2.96		1.94
		26.34		9.15		26.92		2.78		4.03		4.94		3.84		3.2
		25.01		14.62		7.22		25.62		3.83		3.12		1.97		3.7
		36.56		18.2		6.85		1.39		8.35		4.06		6.91		5.36
		18.72		5.21		17.79		13.46		4.16		8.05		3.21		2.82
		40.56		30.33		12.25		9.88		6.92		4.21		5.26		4.93
		13.61		12.23		9.67		10.25		9.16		5.95		1.97		7.23
		80.33		9.45		8.22		18.26		2.07		3.34		5.26		5.08
		25.22		9.23		18.22		8.22		3.2		5.58		1.36		4.93
		44.22		18.23		50.22		4.9		2.8		4.02		3.82		4.02
		26.11		36.45		6.25		5.13		14.56		2.28		2.76		3.08

## Sheet: Figure 3B
Figure 3B souce data set
	FRET trasition one state another
Data set 1	0.43	0.52		Data set 2	0.41	0.56		Data set 3	0.63	0.73
	0.52	0.65			0.56	0.63			0.39	0.53
	0.65	0.74			0.63	0.75			0.53	0.63
	0.45	0.57			0.43	0.51			0.63	0.78
	0.57	0.64			0.51	0.59			0.39	0.51
	0.64	0.8			0.59	0.7			0.51	0.66
	0.42	0.54			0.46	0.51			0.66	0.75
	0.54	0.63			0.51	0.61			0.43	0.54
	0.63	0.74			0.61	0.76			0.54	0.64
	0.39	0.51			0.53	0.64			0.64	0.72
	0.51	0.65			0.43	0.48			0.42	0.51
	0.65	0.77			0.54	0.65			0.51	0.64
	0.41	0.57			0.56	0.6			0.64	0.74
	0.57	0.61			0.4	0.48			0.41	0.49
	0.61	0.7			0.41	0.49			0.49	0.59
	0.39	0.51			0.43	0.52			0.59	0.75
	0.51	0.63			0.33	0.48			0.38	0.53
	0.63	0.67			0.42	0.52			0.48	0.63
	0.41	0.55			0.44	0.54			0.44	0.54
	0.55	0.65			0.38	0.52			0.4	0.56
	0.65	0.81			0.39	0.53			0.74	0.41
	0.39	0.53			0.4	0.5			0.8	0.43
	0.53	0.62			0.4	0.53			0.74	0.35
	0.62	0.73			0.43	0.54			0.77	0.4
	0.43	0.5			0.54	0.63			0.7	0.3
	0.5	0.61			0.63	0.74			0.67	0.37
	0.61	0.72			0.44	0.51			0.81	0.39
	0.43	0.53			0.51	0.64			0.73	0.41
	0.53	0.62			0.64	0.73			0.72	0.37
	0.62	0.75			0.4	0.51			0.75	0.35
	0.46	0.53			0.51	0.63			0.72	0.37
	0.53	0.62			0.63	0.78			0.7	0.42
	0.62	0.72			0.4	0.51			0.73	0.35
	0.42	0.56			0.51	0.63			0.73	0.35
	0.56	0.64			0.63	0.78			0.74	0.38
	0.64	0.7			0.41	0.49			0.73	0.39
	0.41	0.56			0.49	0.66			0.78	0.43
	0.56	0.66			0.66	0.71			0.78	0.42
	0.66	0.73			0.43	0.53			0.71	0.43
	0.38	0.51			0.53	0.64			0.75	0.44
	0.51	0.63			0.64	0.75			0.75	0.36
	0.63	0.73			0.33	0.48			0.72	0.41
	0.43	0.54			0.48	0.59			0.7	0.41
	0.54	0.65			0.59	0.75			0.76	0.44
	0.65	0.74			0.42	0.54			0.74	0.37
	0.44	0.52			0.54	0.61			0.75	0.42
	0.52	0.64			0.61	0.72			0.74	0.38
	0.64	0.77			0.44	0.56			0.8	0.36
	0.41	0.53			0.56	0.64			0.74	0.43
	0.53	0.63			0.64	0.7			0.77	0.37
	0.63	0.7			0.38	0.48			0.7	0.42
	0.41	0.5			0.48	0.59			0.67	0.45
	0.5	0.65			0.59	0.76			0.81	0.44
	0.65	0.67			0.39	0.49			0.73	0.37
	0.41	0.53			0.49	0.64			0.72	0.36
	0.53	0.61			0.64	0.74			0.75	0.33
	0.61	0.81			0.4	0.52			0.72	0.42
	0.41	0.52			0.52	0.63			0.7	0.4
	0.52	0.63			0.63	0.75			0.73	0.35
	0.63	0.73			0.4	0.48			0.73	0.39
	0.4	0.57			0.48	0.65			0.74	0.4
	0.57	0.65			0.65	0.74			0.73	0.42
	0.65	0.72			0.4	0.52			0.78	0.36
	0.41	0.53			0.52	0.6			0.78	0.34
	0.53	0.64			0.6	0.8			0.71	0.39
	0.64	0.78			0.4	0.54			0.75	0.41
	0.39	0.56			0.54	0.62			0.75	0.36
	0.56	0.63			0.62	0.75			0.72	0.43
	0.63	0.71			0.38	0.51			0.7	0.41
					0.51	0.61			0.76	0.38
					0.61	0.72			0.74	0.37
					0.4	0.57			0.75	0.42
					0.57	0.62
					0.62	0.7
					0.43	0.51
					0.51	0.62
					0.43	0.55
					0.55	0.64
					0.64	0.73
					0.45	0.53
					0.53	0.66
					0.66	0.74
					0.42	0.5
					0.5	0.63

## Sheet: Figure 5
Figure 5 source data set
I mutant		J mutant		M Mutant		K Mutant		N mutant		WT
Dwell times	Average	Dwell times	Average	Dwell times	Average	Dwell times	Average	Dwell times	Average	Dwell times	Average
6.2	30.4064	4	40.2727	72	12.0491	6.8	27.7673	6.1	92.4091	726.1	449.479
6.3	STDEV	200	STDEV	6	STDEV	8.2	STDEV	6.2	STDEV	618.3	STDEV
6.1	44.7756	67	62.1721	6	11.0185	8	37.0279	410.2	125.54	606.7	204.445
5.8	10.5357	85	10.5357	9	10.5357	8.9	10.5357	180.4	10.5357	183.6	10.5357				Dwell times in Sec	STD error
9.3	STD Error	6.1	STD Error	41.6	STD Error	8	STD Error	5.8	STD Error	683.4	STD Error			WT	449.48	19.45	0.0432722
10.1	4.24991	288.4	5.90111	7	1.04583	10.7	3.51454	6	11.9157	712.6	19.405			R673AI65A	30.4064	4.25	0.139773
8.1		6.4		22		8		389.3		198.2				Y69A	40.3	5.91	0.14665
49.4		6.9		14		8.5		99.1		180.3				K76GN77GK78G	12.5	1.05	0.084
6.3		22		7		52.4		100.2		66.4				Y862A	27.77	3.51	0.126395
36		6.3		22		6		6		72.2				YLY900AAA	92.41	11.96	0.129423
300		6.8		14		7		49		246.5
7.3		44		9		10		50		252.3
16.8		20.8		6.2		131.4		349		306.6
110		7.1		8		27		249		300.4					Dwell times	Rate in sec_1	STD Errors for rates
6.2		7.8		50		83.4		178		360.5				WT	449.48	0.00222479	9.62717e-05
37		8		6		6.8		60		330.5				R673AI65A	30.4064	0.0328879	0.00459685
6.3		92		9		3		153		426.7				Y69A	40.3	0.0248139	0.00363896
6.8		6.1		6		75.4		118		504.5				K76GN77GK78G	12.5	0.08	0.00672
27.1		210.6		5.4		102.4		50.2		492.8				Y862A	27.77	0.0360101	0.00455151
5.7		6.2		10.2		13		8		528.9				YLY900AAA	92.41	0.0108213	0.00140053
6.2		6.3		8		54.6		198		534
103.5		19.4		8		20.6		299		606.3
7.1		5.1		20		3		450.3		588.3					Rates in sec-1	STD Error for rates
97		5.2		8.3		6		460.2		594.6				WT	0.00222479	9.62717e-05
126		7.1		7		8.3		50		588.9				R673AI65A	0.0328879	0.00459685
6.2		6		6		8.1		80		612.4				Y69A	0.0248139	0.00363896
110		150.2		8.5		8		198		42.4				K76GN77GK78G	0.08	0.00672
37.8		86.2		8.2		31.4		150		666.2				Y862A	0.0360101	0.00455151
51.3		4		8.1		3.2		8		672.5				YLY900AAA	0.0108213	0.00140053
9.9		21.2		8.8		21.2		8.2		666.9
18.3		21		6.1		8		8.1		750.6
17.4		4		6.4		8.2		199		732.2
6.1		4		6.8		10.3		399		738.9
6.1		92.6		6.9		10.5		8		714.5
7.1		8.4		6.1		10.1		113.1		726
7.2		4		6.3		39.1		350		48.9
7.3		66.4		6.2		8.4		40		528.3
8.1		4		8.1		8		40		534.2
8.5		104.2		41.6		10.1		77.4		606.2
130.3		40		7		89.4		299		588.3
6.2		32.2		22		8		150		594.5
6.1		11.2		14		30		8		588.8
7.7		6.2		8.5		26.2		100		612.3
15.2		7.1		8.2		83.8		8		588.1
5.1		6.1		8.1		46.8		398.2		618.9
6.2		6.3		8.8		203		54		606.5
98.9		6.1		6.1		97		348		183
6.2		103.2		6.1		6.2		255		186.5
37		6.1		6.3		16		6		720.8
6.3		7.5		6.2		16		6		630.8
7.2		22		8.1		8		42		180.4
27.1		6.3		41.6		68.4		348		656.2
6.8		6.2		5.4		7.1		6		180.9
27.1		44		10.2		12		6		246.3
5.7		20.8		8		8		239		252.7
6.2		6.1		8		8		121.5		306.2
103.5		6		20		31.4		8.2		312.1
126.8		7.2		8.3		3		8.1		366.5
97.2		92		7.1		21.2		6.4		330.3
115.2		7.1		6.3		8		47		426.7
6.2		185.2		6.3		9.2		48		504.2
98.2		8.1		6.2		9.5		249		492.4
9.1		8.2		8.5		10.3		178		606.1
6.3		19.4		8.2		10.4		60		183.8
7.2		6.2		8.1		39.2		153		186.9
6.1		8.8		41.6		8.2		7.2		186.2
7.7		85.2		7		8.6		6.1		198.6
15.2		82.3		22		16.2		6.4		186.4
5.1		6.1		14		89.4		5.8		192.9
8.2		188.2		9.2		10.2		6.1		228.1
98.9		65.4		10.5		15.1		8.2		246.3
94.3		86.8		8.1		10.1		8.9		312.3
7.1		6.4		10.2		39.2		50.1		366.9
105.2		288.4		7.1		8.1		80.2		330.7
10.2		6.9		6.1		9.2		198.1		432.8
48.2		7.1		8.5		10.1		150.2		486.6
8.2		22.4		8.2		89.4		8		492.3
16.3		39		8.1		198.1		8.2		606.8
17.4		41.2		8.9		97.2		8.1		246.2
6.1		17.2		6.1		7.2		199.1		252
6.3		6.8		14.1		16.2		399.2		306.3
7.2		7.3		9.1		16.8		8.2		108.2
6.4		6.1		6.2		8.3		9.3		54.2
37.1		6.3		8.1		6.2		9.1		336.3
7.2		6.1		50.3		13.2		10.1		360.7
7.4		11.2		6.1		8.7		10.3		330.9
25.1		8.2		9.3		100.3		10.4		420
5.8		100.1		6.3		31.4		39.1		480.2
8.2		7.6		39		4.8		8.2		492.4
105.2		195.2		21.4		12.1		8.3		606.3
16.3		10.2		10.2		8.2		10.1		612.1
19.2		10.4		9.2		8.1		11.2		684.3
6.3		22.3		8		31.4		11.1		666.5
7.2		7.3		16		6.3		12.5		672
7.5		9.9		8.3		21.2		12.2		666.8
8.2		6.1		22		10.1		7		750.6
40.3		110.1		14		10.4		8		732.4
8.5		6.1		9.2		10.8		8.2		606.8
32.1		7.5		6.4		6.2		10.1		588.4
8.6		24.2		8.1		18.1		4.1		606.2
125.2		6.3		8.8		89.2		4.2		588.1
34		6.8		7.2		14.2		5.1		192.3
7.4		44.5		6.8		90.5		3.2		180.4
27.1		20.8		11.1		11.4		3		712.8
5.9		59.8		8.2		16.2		4.1		690.4
6.2		90.5		10.6		11.6		4.2		360.7
7.6		7.8		8.4		38.2		5.1		330.4
6.4		260.2		8.6		10.2		5		420
8.2		6.5		9.2		56.5		6		480.6
9.5		8.8		12.2		13.2		5.5		740.3
